# Supplementary material for: Boosting intracellular sodium selectively kills hepatocarcinoma cells and induces hepatocellular carcinoma tumor shrinkage in mice
Source: Commun Biol. 2023 May 29;6:574. doi: 10.1038/s42003-023-04946-4 (PMC10227045; doi:10.1038/s42003-023-04946-4)
Supplement: Supplementary file 3 — Supplementary Data [file 42003_2023_4946_MOESM3_ESM.xlsx]

## Sheet: fig 1A 
n = 8
One-way Analysis of Variance (ANOVA) Bonferroni Multiple Comparisons Test
Monensin 5; 7,5; 10		*** P<0.001
	Hepatocytes + M		C1C7 + M		HepG2 + M
	+ Na	- Na	+ Na	- Na	+ Na	- Na
conc. MON	0
	102	109	106	107	111	113
	90	91	90	85	88	109
	91	92	88	111	84	92
	96	103	109	91	105	90
	89	95	95	98	99	95
	80	99	98	99	92	107
	103	98	93	103	95	96
	97	111	101	90	98	95
media	93.5	99.75	97.5	98	96.5	99.625
dev.sd.	7.57816	7.42101	7.4642	8.92829	8.79935	8.68393
conc. MON	1
	102	110	90	100	99	109
	85	104	102	103	99	97
	103	97	93	86	104	86
	89	95	99	87	78	105
	85	105	105	108	90	111
	96	90	87	102	104	96
	90	99	89	95	99	99
	91	89	109	98	95	97
media	92.625	98.625	96.75	97.375	96	100
dev.sd.	7.02928	7.38604	8.15475	7.70783	8.5857	8.08879
conc. MON	2.5
	101	104	99	107	91	108
	85	95	80	87	77	95
	88	93	82	105	96	108
	99	101	98	88	74	91
	83	96	92	82	71	93
	92	99	81	90	89	95
	94	82	82	94	85	100
	96	96	88	96	86	111
media	91.3333	95.75	87.75	93.625	83.625	100.125
dev.sd.	7.39369	6.58461	7.75979	8.7658	8.78208	7.82738
conc. MON	5
	91	98	52	101	27	109
	99	103	53	109	47	86
	80	98	32	87	43	97
	79	105	30	82	28	111
	86	94	36	90	23	105
	85	88	39	93	34	92
	93	85	41	86	30	103
	96	102	40	91	29	100
media	88.625	96.625	40.375	92.375	32.625	100.375
dev.sd.	7.30826	7.17013	8.39962	8.74949	8.29694	8.48423
conc. MON	7.5
	80	97	22	105	18	115
	93	109	25	101	17	108
	95	96	37	80	33	96
	77	103	16	82	25	92
	93	89	40	90	29	101
	88	84	30	94	10	94
	87	98	35	91	30	99
	85	95	23	85	15	97
media	87.6667	96.375	28.5	91	22.125	100.25
dev.sd.	7.52773	7.70783	8.3666	8.81557	8.25379	7.70436
conc. MON	10
	81	102	21	76	25	112
	78	93	13	101	13	89
	86	105	26	83	12	113
	84	79	27	92	11	99
	90	92	32	91	32	99
	100	98	11	96	10	96
	93	99	31	95	21	100
	87	95	20	88	15	93
media	86.5	95.375	22.625	90.25	17.375	100.125
dev.sd.	7.79102	7.94512	7.79995	7.8876	7.87287	8.45893

## Sheet: fig 1B 
n = 8
Monensin treatment time (hours)	Hepatocytes + M + Na								media	dev.sd.		Hepatocytes + M - Na								media	dev.sd.
8h	105	103	110	96	88	106	98	97	100.375	6.98851		106	85	103	107	96	102	93	96	98.5	7.42582
11h	99	105	90	89	95	98	109	105	98.75	7.26538		99	95	86	105	109	99	97	91	97.625	7.30826
14h	96	104	95	97	88	108	105	88	97.625	7.53918		111	92	83	100	98	93	93	103	96.625	8.39962
17h	103	99	108	97	87	89	96	98	97.125	6.83348		95	90	80	97	106	105	95	97	95.625	8.24513
20h	96	107	104	99	87	87	89	99	96	7.69044		93	90	84	104	106	96	92	91	94.5	7.329
Monensin treatment time (hours)	C1C7 + M + Na								media	dev.sd.		C1C7 + M - Na								media	dev.sd.
8h	99	97	105	106	100	86	94	92	97.375	6.67485		99	96	90	108	109	95	100	94	98.875	6.68554
11h	81	85	97	90	95	98	94	83	90.375	6.6319		90	87	98	99	107	103	94	95	96.625	6.56696
14h	69	87	90	80	86	78	75	85	81.25	7.04577		101	105	99	87	95	97	92	86	95.25	6.64938
17h	39	39	48	57	55	49	45	49	47.625	6.56696		84	86	98	99	100	94	99	87	93.375	6.67485
20h	14	21	27	27	28	25	30	11	22.875	6.95778		92	97	100	80	86	94	87	90	90.75	6.43095
Monensin treatment time (hours)	HepG2 + M + Na								media	dev.sd.		HepG2 + M - Na								media	dev.sd.
8h	94	83	105	104	95	94	99	97	96.375	6.88554		98	104	91	87	98	105	103	90	97	6.9282
11h	80	92	98	81	87	86	84	80	86	6.3471		104	84	100	99	90	98	102	86	95.375	7.6146
14h	70	85	78	79	66	80	74	79	76.375	6.06954		93	101	99	86	84	98	95	85	92.625	6.78101
17h	48	40	37	51	49	55	35	48	45.375	7.15017		97	98	82	80	94	84	97	95	90.875	7.5297
20h	10	13	22	20	11	12	25	27	17.5	6.78233		80	80	92	90	85	100	99	85	88.875	7.79079

## Sheet: fig 1D
n = 8
One-way Analysis of Variance (ANOVA) Bonferroni Multiple Comparisons Test
Time (hours) 4; 6; 8							Column A vs Column C *** P<0.001						Column B vs Column E *** P<0.001
							Column C vs Column F *** P<0.001						Column A vs Column E *** P<0.001
							Column B vs Column C *** P<0.001						Column D vs Column E *** P<0.001
							Column C vs Column D *** P<0.001						Column E vs Column F *** P<0.001
Time (hours)	Hepatocytes + M + Na								media	dev.sd.		Hepatocytes + M - Na								media	dev.sd.		C1C7 + M + Na								media	dev.sd.		C1C7 + M - Na								media	dev.sd.		HepG2 + M + Na
0	113	102	97	101	98	89	97	103	100	6.82433		109	96	91	99	98	97	90	107	98.375	6.75991		109	95	85	99	94	93	98	99	96.5	6.80336		105	102	97	96	92	87	108	99	98.25	6.84001		103	92	81	95	98
2	106	91	107	105	98	96	99	92	99.25	6.22782		111	91	99	105	96	93	94	96	98.125	6.72814		106	98	95	92	91	85	99	107	96.625	7.50119		95	96	103	102	94	91	109	90	97.5	6.56832		109	87	100	99	96
4	110	89	95	98	102	103	94	97	98.5	6.4365		104	99	89	89	91	105	100	99	97	6.48074		63	52	51	65	58	50	65	68	59	7.2111		109	93	89	91	92	99	94	90	94.625	6.56696		40	42	58	62	55
6	109	92	96	94	102	103	94	89	97.375	6.67485		100	99	89	85	95	97	105	101	96.375	6.56696		33	47	45	31	46	41	46	50	42.375	6.88554		83	81	98	101	94	96	95	99	93.375	7.38604		30	29	22	40	45
8	91	97	108	102	97	103	93	89	97.5	6.50275		101	105	88	97	100	92	93	87	95.375	6.43512		23	26	32	41	33	37	27	18	29.625	7.55811		83	95	99	91	81	95	96	87	90.875	6.55608		11	21	23	28	29
[truncated: 15 more columns]

## Sheet: fig 1E 
n = 8
One-way Analysis of Variance (ANOVA) Bonferroni Multiple Comparisons Test
*** P<0.001
	Hepatocytes + M		C1C7 + M		HepG2 + M		C1C7 + glu + M	HepG2 + glu + M
	+ Na	- Na	+ Na	- Na	+ Na	- Na	+ Na	+ Na
Time (hours)	0
	118	117	83	118	123	130	118	115
	85	109	86	89	117	78	115	89
	89	78	119	77	68	77	80	78
	101	81	99	95	98	118	85	95
	109	112	97	89	94	120	96	92
	80	95	99	116	99	87	95	93
	99	86	87	90	87	96	79	90
	92	109	109	83	82	97	98	81
media	96.625	98.375	97.375	94.625	96	100.375	95.75	91.625
dev.sd.	12.6822	15.3058	12.2584	14.8029	17.9205	20.1064	14.7139	11.1347
	Hepatocytes + M		C1C7 + M		HepG2 + M		C1C7 + glu + M	HepG2 + glu + M
	+ Na	- Na	+ Na	- Na	+ Na	- Na	+ Na	+ Na
Time (hours)	0.5
	117	119	109	125	118	127	113	109
	96	107	107	74	96	116	78	113
	83	98	86	71	90	90	112	82
	94	94	79	94	105	83	76	70
	90	99	101	98	95	99	95	89
	85	91	96	96	67	97	97	85
	115	103	99	99	105	85	98	99
	90	76	98	95	95	99	96	80
media	96.25	98.375	96.875	94	96.375	99.5	95.625	90.875
dev.sd.	12.9146	12.5121	10.0774	16.6304	14.7545	15.1563	13.4901	14.9039
Time (hours)	1
	101	125	106	96	70	114	121	108
	78	74	100	114	117	120	116	75
	91	89	69	74	71	75	85	70
	93	99	70	78	70	73	80	109
	84	92	82	72	82	108	78	73
	121	115	99	113	85	106	96	95
	78	91	68	96	76	99	93	91
	105	98	85	95	78	103	94	88
media	93.875	97.875	84.875	92.25	81.125	99.75	95.375	88.625
dev.sd.	14.74	15.8604	15.3105	16.4121	15.5328	17.1527	15.7474	15.184
Time (hours)	2
	118	125	55	111	20	125	117	107
	71	119	66	105	65	74	74	70
	82	74	63	79	11	93	93	75
	106	77	9	69	65	95	97	113
	75	95	13	75	52	98	94	69
	96	100	52	96	35	114	100	67
	90	94	77	95	55	99	90	95
	95	98	50	93	38	98	98	96
	91.625	97.75	48.125	90.375	42.625	99.5	95.375	86.5
dev.sd.	15.7202	17.7904	24.5091	14.7449	20.1206	15.0143	11.9036	18.4236
Time (hours)	3
	88	123	15	115	3	134	121	105
	115	119	37	89	38	113	107	70
	70	69	5	80	2	75	85	69
	75	88	11	88	7	74	75	120
	93	99	34	65	39	99	82	66
	85	105	40	93	45	100	103	68
	109	85	18	82	7	99	89	94
	90	93	42	99	24	109	96	85
media	90.625	97.625	25.25	88.875	20.625	100.375	94.75	84.625
dev.sd.	15.3338	17.9279	14.5578	14.633	18.0233	19.6682	15.0689	20.1277
Time (hours)	4
	121	123	13	111	3	128	126	101
	67	112	47	91	41	100	115	110
	110	75	9	77	3	119	80	77
	70	75	22	71	15	76	73	70
	82	106	8	90	10	75	85	68
	91	95	3	86	30	111	99	65
	84	93	22	84	6	93	89	73
	92	95	39	85	9	99	91	102
media	89.625	96.75	20.375	86.875	14.625	100.125	94.75	83.25
dev.sd.	18.4928	16.7907	15.5833	11.7769	13.7834	18.9619	17.8786	17.998

## Sheet: Fig1F new
n = 8
One-way Analysis of Variance (ANOVA) Bonferroni Multiple Comparisons Test
Time (minutes)		*** P<0.001
Time (minutes)	Hepatocytes + M + Na								media	dev.sd.		Hepatocytes + M - Na								media	dev.sd.
0	100	117	105	95	92	98	96	99	100.25	7.77817		91	96	99	110	107	95	103	97	99.75	6.43095
15	107	110	96	92	93	97	92	100	98.375	6.86477		111	93	96	107	96	90	98	107	99.75	7.59229
30	111	97	87	102	95	96	94	99	97.625	6.92691		90	95	99	114	107	100	93	98	99.5	7.76439
60	105	109	88	90	99	97	93	96	97.125	7.16016		97	99	105	111	89	97	98	96	99	6.52468
90	85	98	99	107	101	91	93	98	96.5	6.71884		90	94	109	98	97	99	93	112	99	7.70899
Time (minutes)	C1C7 + M + Na								media	dev.sd.		C1C7 + M - Na								media	dev.sd.
0	105	98	99	113	102	91	92	94	99.25	7.36304		96	109	94	98	105	97	106	94	99.875	5.89037
15	55	57	71	65	61	69	58	68	63	6.07101		100	98	87	89	99	97	106	90	95.75	6.49725
30	47	41	56	50	59	54	42	53	50.25	6.49725		90	87	105	103	89	101	85	95	94.375	7.76324
60	34	35	48	46	32	42	46	41	40.5	6.1412		102	98	99	84	85	92	83	95	92.25	7.44024
90	40	38	23	28	25	37	37	34	32.75	6.49725		96	91	80	93	103	82	92	94	91.375	7.40536
Time (minutes)	HepG2 + M + Na								media	dev.sd.		HepG2 + M - Na								media	dev.sd.
0	109	99	98	93	91	102	99	99	98.75	5.4707		99	108	110	95	91	96	94	109	100.25	7.59229
15	49	48	65	59	63	59	57	55	56.875	6.05776		85	89	91	92	105	103	97	94	94.5	6.84523
30	49	37	38	50	41	35	38	37	40.625	5.73056		100	80	89	100	93	99	94	87	92.75	7.12641
60	21	23	36	39	37	35	36	30	32.125	6.77047		91	82	77	90	97	90	95	100	90.25	7.62983
90	28	26	39	20	31	19	28	23	26.75	6.45313		93	85	87	75	95	98	82	93	88.5	7.67184
Time (minutes)	C1C7 + glu + M + Na								media	dev.sd.
0	91	113	101	97	98	100	95	97	99	6.4365
15	96	83	85	96	103	91	97	90	92.625	6.65341
30	85	80	98	100	93	89	94	90	91.125	6.59951
60	101	85	81	82	89	99	85	86	88.5	7.5214
90	95	77	82	92	80	93	90	88	87.125	6.64267
Time (minutes)	HepG2 + glu + M + Na								media	dev.sd.
0	100	118	99	90	91	98	97	102	99.375	8.61788
15	86	84	99	100	90	92	85	95	91.375	6.23212
30	90	82	82	98	90	73	87	88	86.25	7.38241
60	95	77	74	91	90	86	88	82	85.375	7.20986
90	80	81	90	92	71	85	80	91	83.75	7.16639

## Sheet: fig 2A & B
FIG.2A
C1C7 cells									Hepatocytes
T1				T2					T1		T2
+Na+		-Na+		+Na+		-Na+			C	M	C	M
C	M	C	M	C	M	C	M		382.239	261.573	198.492	156.96
530.598	295.132	388.838	307.837	101.14	51.6915	62.5043	56.9009		118.233	121.753	42.2357	47.9279
522.988	202.397	409.27	418.784	97.1466	52.8118	79.4514	120.234		227.211	186.975	122.163	118.274
450.151	323.667	497.295	254.012	88.7827	64.2031	108.106	98.2606
		506.998				130.948
		402.138				97.7076
						60.5125
FIG.2B
C1C7 cells					Hepatocytes
+Na+		-Na+			C	M
C	M	C	M		163.55	89.482
215.846	138.498	309.668	259.972		73.7828	34.9311
354.894	132.066	230.569	140.206		95.1113	38.5581
242.424	195.229	327.804	116.831
		235.804
		240.718
		156.538

## Sheet: fig 2C
n = 8
	- Na		+ Na			- Na		+ Na
	C	M	C	M		C	M	C	M
	Hepatocytes					C1C7
	7.5	7.5	7.5	7.1		7.1	7.5	7.3	6.7
	7.3	7.6	7.3	7		6.9	7.3	7	6.8
	7.4	7.5	7.2	7.2		7	7.2	7.2	6.6
	7.5	7.3	7.4	7		7	7.3	7.3	6.4
	7.3	7.4	7.5	7.1		6.9	7.1	7	6.5
	7.4	7.3	7.3	6.9		7	7.4	7	6.6
	7.6	7.4	7.5	7		7.1	7.3	7.1	6.7
	7.2	7.4	7.2	7		6.9	7.3	7.3	6.5
media	7.4	7.425	7.3625	7.0375		6.9875	7.3	7.15	6.6
dev.sd.	0.130931	0.10351	0.130247	0.0916125		0.0834523	0.119523	0.141421	0.130931
Unpaired t test
no Na	CTR Hepa vs CTR C1C7			*** P<0.0001
si Na	MON Hepa vs CTR C1C7

## Sheet: fig 2D
n = 8
		Hepatocytes								media	dev.sd.		C1C7								media	dev.sd.
1h	- Na	3.9	2.5	1.5	2.3	3.9	3.8	1.2	0.8	2.4875	1.26653		5.4	4.8	3.1	2.1	1.8	3.9	1.2	4.8	3.3875	1.57429
	+ Na	11	8	7.8	12	10	8.4	9.8	9.4	9.55	1.47261		14	15	10	9.9	11	12.5	11	12	11.925	1.83673
4h	- Na	0.8	0.6	4	3	3.1	2.1	4.2	2.4	2.525	1.33176		2	2.1	5.8	5.2	4.7	4.5	5.6	5.1	4.375	1.49642
	+ Na	17.3	16.2	12.4	14	14.3	18	15	16.2	15.425	1.85068		23	20	18.9	22	20	23.5	21.4	21.4	21.275	1.57548
Unpaired t test
no Na	CTR Hepa vs MON Hepa		*** P<0.0001
	CTR C1C7 vs MON C1C7
	CTR C1C7 vs MON Hepa
si Na	CTR Hepa vs MON Hepa		*** P<0.0001
	CTR C1C7 vs MON C1C7
	CTR C1C7 vs MON Hepa

## Sheet: fig 3A
n = 8
	Hepatocytes + M								media	dev.sd.
- Na	97	103	96	98	94	108	100	99	99.375	4.40576
+ Na	93	96	100	107	98	101	96	94	98.125	4.51782
- Na	101	93	98	94	99	100	91	103	97.375	4.24054
+ Na	98	90	93	97	102	99	89	96	95.5	4.50397
	C1C7 + M								media	dev.sd.
- Na	97	100	90	94	95	104	99	93	96.5	4.44008
+ Na	89	95	103	100	99	93	98	89	95.75	5.14782
- Na	89	95	103	100	98	93	94	88	95	5.18239
+ Na	90	89	98	99	100	95	87	93	93.875	4.91172
	HepG2 + M								media	dev.sd.
- Na	96	99	89	95	93	101	97	88	94.75	4.55914
+ Na	86	95	97	96	99	89	92	98	94	4.59814
- Na	96	92	87	95	91	95	86	98	92.5	4.30946
+ Na	98	86	89	94	88	91	100	87	91.625	5.20817

## Sheet: fig 3B
Figure 3B		Monensin treatment time (min)					MEAN	SD
Rb uptake, % difference		5'	-11.6786	-9.72			-10.6993	1.38497
		15'	-4.84093	0.36	-22.97		-9.15031	12.2475
		30'	-6.77833	-37.15	-40.6788	5.2	-19.8518	22.5942

[truncated: 24 more sheets: fig 3C, fig4A, fig 4B, fig 5B, fig 5 C & D, fig 6A, fig 6B new, Fig 6E, Fig 6F, Fig 7B, Foglio17, fig 7D, Fig 7F, Fig 7G, Fig 8 A & C, Supplentary Fig2, Supplemenatry Fig 3, supplementary fig 4A , supplentary Fig 7, supplentary Fig 8 …]
